# Supplementary material for: Remembering the romantic past: Autobiographical memory functions and romantic relationship quality
Source: PLoS One. 2021 May 3;16(5):e0251004. doi: 10.1371/journal.pone.0251004 (PMC8092658; doi:10.1371/journal.pone.0251004)
Supplement: S1 Appendix — (XLSX) [file pone.0251004.s001.xlsx]

## Sheet: TALE_TARE_SHARE
TALE items	TARE items	SHARE items
Instruction in Study 1 and Study 2: I think back or talk about my life or certain periods of my life . . .	Instruction in Study 2: I think back and talk about my current romantic relationship or certain periods of my relationship… Instruction in Study 3: I think back or talk to other people about my relationship or certain periods of my relationship . . .	Instruction in Study 3: I think back or talk to my partner about our relationship or certain periods of our relationship…
when I want to feel that I am the same person that I was before.	when I want to feel that I am the same person that I was before.	when I want to feel that I am the same person that I was before.
when I want to remember something that someone else said or did that might help me now.	when I want to remember something that someone else said or did that might help me now.	when I want to remember something that my partner said or did that might help me now.
when I hope to also find out what another person is like.	when I hope to also find out what another person is like.	when I hope to also find out what my partner is like.
when I am concerned about whether I am still the same type of person that I was earlier.	when I am concerned about whether I am still the same type of person that I was earlier.	when I am concerned about whether I am still the same type of person that I was earlier.
when I believe that thinking about the past can help guide my future.	when I believe that thinking about the past can help guide my future.	when I believe that thinking about the past can help guide my future.
when I am concerned about whether my values have changed over time.	when I am concerned about whether my values have changed over time.	when I am concerned about whether my values have changed over time.
when I want to try to learn from my past mistakes.	when I want to try to learn from my past mistakes.	when I want to try to learn from my past mistakes.
when I want to develop more intimacy in a relationship.	when I want to develop more intimacy in a relationship.	when I want to develop more intimacy in our relationship.
when I need to make a life choice and I am uncertain which path to take.	when I needed to make a life choice and I am uncertain which path to take.	when I needed to make a choice about our relationship and I am uncertain which path to take.
when I want to remember a lesson I learned in the past.	when I want to remember a lesson I learned in the past.	when I want to remember a lesson I learned in the past.
when I want to develop a closer relationship with someone.	when I want to develop a closer relationship with someone.	when I want to develop a closer relationship with my partner.
when I want to maintain a friendship by sharing memories with friends.	when I want to maintain a friendship by sharing memories with friends.	when I want to maintain our relationship by sharing memories with my partner.
when I am concerned about whether my beliefs have changed over time.	when I am concerned about whether my beliefs have changed over time.	when I am concerned about whether my beliefs have changed over time.
when I hope to also learn more about another person’s life.	when I hope to also learn more about another person's life.	when I hope to also learn more about my partner's life.
when I want to understand how I have changed from who I was before.	when I want to understand how I have changed from who I was before.	when I want to understand how I have changed from who I was before.

## Sheet: FactorAnalysesAcrossStudies
Factor Analyses Results Across Studies
			STUDY 1 RESULTS - TALE			STUDY 2 RESULTS - TALE			STUDY 2 RESULTS - TARE			STUDY 3 RESULTS - TARE			STUDY 3 RESULTS - SHARE
			Factor			Factor			Factor			Factor			Factor
Items (These items are modified in the TARE and SHARE scales. Please see the paper for examples.)	Question number	Which function in the original scale does this item assess?	1	2	3	1	2	3	1	2	3	1	2	3	1	2
when I want to feel that I am the same person that I was before.	1	Self function		0.440519			0.507731		0.51193					0.67137		0.621916
when I am concerned about whether I am still the same type of person that I was earlier.	4	Self function		0.787206			0.695564		0.754722					0.779813		0.804713
when I am concerned about whether my values have changed over time.	6	Self function		0.708377	0.334879		0.73789		0.723075		0.365434		0.544866	0.577215		0.828128
when I am concerned about whether my beliefs have changed over time.	13	Self function		0.693325			0.735311		0.731796				0.431277	0.635724		0.847112
when I want to understand how I have changed from who I was before.	15	Self function		0.607885	0.383099	0.459001	0.569794		0.703142		0.310822		0.472478	0.589135	0.304572	0.785186
when I hope to also find out what another person is like.	3	Social function	0.498909					0.502162		0.576348	0.37618	0.482276			0.64651
when I want to develop more intimacy in a relationship.	8	Social function	0.696496					0.647068		0.687004		0.661986		0.308596	0.789429
when I want to develop a closer relationship with someone.	11	Social function	0.862531					0.712552		0.709357		0.77683			0.859032
when I want to maintain a friendship by sharing memories with friends.	12	Social function	0.519593					0.526955		0.561566		0.634531			0.763487
when I hope to also learn more about another person’s life.	14	Social function	0.669064					0.694005		0.657819		0.653208			0.708421
when I want to remember something that someone else said or did that might help me now.	2	Directive function	0.38354		0.340283	0.451162		0.312986		0.440225	0.549367	0.385541	0.388749	0.335207	0.57466	0.348928
when I believe that thinking about the past can help guide my future.	5	Directive function	0.383047		0.51212	0.645773			0.351409		0.560665	0.314662	0.609779		0.54815	0.376753
when I want to try to learn from my past mistakes.	7	Directive function		0.405185	0.608783	0.716518	0.329591		0.366069		0.753238		0.734863		0.5567	0.434814
when I need to make a life choice and I am uncertain which path to take.	9	Directive function	0.339757		0.672224	0.584506		0.303159		0.400939	0.581356	0.470555	0.557478		0.516626	0.358063
when I want to remember a lesson I learned in the past.	10	Directive function			0.860292	0.781023					0.744098	0.372924	0.657576		0.577798	0.427789
Extraction Method: Maximum Likelihood. Rotation Method: Varimax with Kaiser Normalization.
Self-Continuity Function (Items #1, 4, 6, 13, 15)
Social-Bonding Function (Items #3, 8, 11, 12, 14)
Directing-Behaviour Function (Items #2, 5, 7, 9, 10)

## Sheet: SHARE(2 Factors)-Study3
Table 1
Regression Results in Study 3 when Social and Directive Functions in the SHARE are Combined
	Intimacy		Relationship Satisfaction
	β	p	β	p
Age	-0.00555445	0.904146	-0.0620646	0.124807
Gender	0.0233859	0.587134	0.0117528	0.75525
Anxious attachment	-0.127647	0.0122021	-0.18313	4.45555e-05
Avoidant attachment	-0.389165	6.68517e-13	-0.467068	6.77305e-22
Thinking about life	-	-	-	-
Talking about life	-	-	-	-
Thinking about romantic relationship	0.0131372	0.78494	0.0191635	0.649371
Talking about romantic relationship with others	-0.0631195	0.226486	0.0391367	0.391495
Talking about romantic relationship with the partner	0.107177	0.0306698	0.0503528	0.245231
TALE Self function	-	-	-	-
TALE Social function	-	-	-	-
TALE Directive function	-	-	-	-
TARE Self function	0.108397	0.168822	0.0406466	0.555286
TARE Social function	-0.0471937	0.434568	0.0276732	0.600662
TARE Directive function	-0.150997	0.0342707	-0.19673	0.00168664
SHARE Self function	-0.0392143	0.596289	-0.0817779	0.207352
SHARE Social and Directive Functions Combined	0.123087	0.0987595	0.145306	0.0262016
Note. The negative effect of TARE directive function on intimacy was in line with the finding in Study 2 (see Table 3 in our paper). This effect was marginal in Study 3 when 3-factor structure was used (see Table 3 in our paper). The combination of the social and directive functions in the SHARE had a positive effect on relationship satisfaction here. This effect was in line with the positive eff…
